# Supplementary material for: Protein–Protein Interactions in Translesion Synthesis
Source: Molecules. 2021 Sep 13;26(18):5544. doi: 10.3390/molecules26185544 (PMC8468184; doi:10.3390/molecules26185544)
Supplement: Supplementary file 1 [file molecules-26-05544-s001.zip]

Archive with 1 entries (1 files):
- molecules-1360983-supplementary.pdf
